# Supplementary material for: Knowledge, Perceptions, and Behaviors Regarding Antibiotic Use in a Community-Based Adult Sample in Salerno: An Observational Survey in a Province in Southern Italy
Source: Antibiotics (Basel). 2025 Oct 27;14(11):1081. doi: 10.3390/antibiotics14111081 (PMC12649112; doi:10.3390/antibiotics14111081)
Supplement: Supplementary file 1 [file antibiotics-14-01081-s001.zip]

Archive with 1 entries (1 files):
- antibiotics-3891289-supplementary.pdf
